# Supplementary material for: Dewetting Process of Silver Thin Films and Its Application on Percolative Pressure Sensors with High Sensitivity
Source: Polymers (Basel). 2022 Dec 30;15(1):180. doi: 10.3390/polym15010180 (PMC9823326; doi:10.3390/polym15010180)
Supplement: Supplementary file 1 [file polymers-15-00180-s001.zip]

Archive with 1 entries (1 files):
- polymers-2009878-supplementary.pdf
